# Supplementary material for: Nanostructured Glass-Ceramic Materials from Glass Waste with Antimicrobial Activity
Source: Molecules. 2024 Jul 6;29(13):3212. doi: 10.3390/molecules29133212 (PMC11243445; doi:10.3390/molecules29133212)
Supplement: Supplementary file 1 [file molecules-29-03212-s001.zip]

Archive with 1 entries (1 files):
- molecules-3052644-supplementary.pdf
